# Supplementary material for: The Representation of Orientation Semantics in Visual Sensory Memory
Source: Behav Sci (Basel). 2024 Dec 24;15(1):1. doi: 10.3390/bs15010001 (PMC11759768; doi:10.3390/bs15010001)
Supplement: Supplementary file 1 [file behavsci-15-00001-s001.zip]

Archive with 1 entries (1 files):
- behavsci-3309377-supplementary.pdf
